# Supplementary material for: Efficacy and Safety of Minimally Invasive Surgery Versus Open Laparotomy for Interval Debulking Surgery of Advanced Ovarian Cancer After Neoadjuvant Chemotherapy: A Systematic Review and A Meta-Analysis
Source: Front Oncol. 2022 Jul 18;12:900256. doi: 10.3389/fonc.2022.900256 (PMC9341245; doi:10.3389/fonc.2022.900256)
Supplement: Supplementary file 5 [file Table_1.xlsx]

## Sheet: Sheet1
Studies	Selection				Comparability	Outcome			Scores
	Representativeness of the exposed cohort	Selection of the non-exposed cohort	Ascertainment of exposure	Outcome of interest not present at start of study	Comparability of cohorts on the basis of the design or analysis	Assessment of outcome	Follow-up long enough for outcomes to occur	Adequacy of follow up of cohorts
Favero 2015	★	★	★	★	★	★	­	★	7
Alletti 2016	★	★	­	★	★★	★	★	­	7
Melamed 2017	★	★	­	★	★★	★	★	★	8
Abitbol 2019	­	★	★	★	★	★	★	★	7
Brown 2019	★	★	★	★	★	★	★	★	8
Zhang 2021	★	★	­	★	★★	★	★	★	8
